# Supplementary material for: Adjustment for day-to-day variability in the estimation of effective concentrations for the assessment of mixture toxicity
Source: Arch Toxicol. 2025 Aug 19;99(11):4439–54. doi: 10.1007/s00204-025-04141-w (PMC12477094; doi:10.1007/s00204-025-04141-w)
Supplement: Supplementary file 4 — (xlsx 30 KB) [file 204_2025_4141_MOESM4_ESM.xlsx]

## Sheet: SubstanceData
#	Substance	Abbreviation	CAS	Company / Order number
1	Acetaminophen	APAP	103-90-2	Sigma Aldrich / A7085-100G
2	Clonidine	CLON	4205-91-8	Sigma Aldrich / C7897-100MG
3	Cyclophosphamide	CYP	6055-19-2	Sigma / C0768-5G
4	Isoniazide	INAH	54-85-3	Sigma Aldrich / I3377-50G
5	Labetalol	LAB	32780-64-6	Sigma Aldrich / L1011-5G
6	Levofloxacin	LEV	138199-71-0	Sigma Aldrich / 40922-100MG
7	Oxycodone	OXC	124-90-3	Sigma Aldrich / O1378-500MG
8	Sodium phenylbutyrate	SPB	1716-12-7	Cayman / 11323
9	Vitamin C	VITC	50-81-7	Sigma Aldrich / A0278-25G
10	Valproic acid	VPA	99-66-1	Sigma Aldrich / PHR1061-1G

## Sheet: APAP
SampleID	Donor	control_1	0.316mM	1mM	3.16mM	10mM	31.6mM
Sample_1	Don_1	37309.7	38021.7	35235.7	32011.7	18051.7	920.667
Sample_2	Don_1	37969.7	40402.7	36216.7	32552.7	18577.7	632.667
Sample_3	Don_1	38447.7	39655.7	35831.7	31938.7	18632.7	551.667
Sample_4	Don_2	48683.7	52045.7	48457.7	39949.7	25810.7	1199.67
Sample_5	Don_2	49626.7	52145.7	48720.7	40102.7	27082.7	848.667
Sample_6	Don_2	50454.7	53008.7	48020.7	40474.7	25677.7	697.667
Sample_7	Don_3	58773.7	57390.7	51875.7	45181.7	35326.7	1344.67
Sample_8	Don_3	59458.7	57488.7	51475.7	44755.7	33584.7	705.667
Sample_9	Don_3	59300.7	57086.7	51308.7	45155.7	33514.7	575.667
	Model	Estimate	StandardError	CI.Lower	CI.Upper	GoF
Don_1	4pLL	3.627975	0.060872	3.183935	4.133943	0.996
Don_2	4pLL	3.299099	0.068088	2.850842	3.817839	0.994
Don_3	4pLL	3.101218	0.071887	2.658105	3.618199	0.995

## Sheet: CLON
SampleID	Donor	control_1	0.1mM	0.316mM	1mM	3.16mM	10mM
Sample_1	Don_1	45228.3	44704.3	36013.3	25506.3	919.333	172.333
Sample_2	Don_1	45898.3	43293.3	33429.3	25689.3	552.333	135.333
Sample_3	Don_1	46348.3	42788.3	33406.3	25556.3	434.333	123.333
Sample_4	Don_2	48102.3	44786.3	41829.3	38741.3	1291.33	193.333
Sample_5	Don_2	47295.3	43911.3	41405.3	34830.3	751.333	160.333
Sample_6	Don_2	47205.3	44044.3	41225.3	34892.3	561.333	128.333
Sample_7	Don_3	9709.67	8165.67	6291.67	3451.67	47.6667	-17.3333
Sample_8	Don_3	9436.67	6452.67	5310.67	2803.67	-49.3333	-38.3333
Sample_9	Don_3	9449.67	8149.67	6217.67	3329.67	21.6667	-75.3333
Sample_10	Don_4	4364.33	4442.33	4014.33	1615.33	85.3333	17.3333
Sample_11	Don_4	4284.33	4310.33	3996.33	1579.33	58.3333	7.33333
Sample_12	Don_4	4548.33	4396.33	3997.33	1577.33	68.3333	2.33333
Sample_13	Don_5	4532.33	3693.33	3980.33	1287.33	65.3333	31.3333
Sample_14	Don_5	4575.33	3777.33	4023.33	1309.33	72.3333	27.3333
Sample_15	Don_5	4589.33	3753.33	4059.33	1291.33	72.3333	-13.6667
Sample_16	Don_6	2605.33	3755.33	2897.33	1309.33	76.3333	40.3333
Sample_17	Don_6	2545.33	3823.33	2933.33	1210.33	62.3333	31.3333
Sample_18	Don_6	2766.33	3845.33	3088.33	1376.33	60.3333	21.3333
	Model	Estimate	StandardError	CI.Lower	CI.Upper	GoF
Don_1	4pLL	0.405775	0.18926	0.270393	0.60894	0.976
Don_2	4pLL	1.017423	0.040468	0.932838	1.109677	0.991
Don_3	4pLL	0.133293	0.181981	0.090219	0.196932	0.978
Don_4	4pLL	0.462488	0.02811	0.435428	0.491229	0.999
Don_5	4pLL	0.533279	0.189367	0.355275	0.800467	0.984
Don_6	BC	0.531725				0.993

## Sheet: CYP
SampleID	Donor	control_1	0.358mM	1.13mM	3.58mM	11.3mM	35.8mM
1	Don_1	5271.33	5164.33	4375.33	3960.33	1210.33	-1.66667
2	Don_1	4781.33	4579.33	4268.33	4034.33	1261.33	-2.66667
3	Don_1	4431.33	4491.33	3815.33	3293.33	1109.33	-3.66667
4	Don_2	4250.33	4257.33	3235.33	3036.33	936.333	-3.66667
5	Don_2	4231.33	3860.33	3836.33	2838.33	1007.33	-8.66667
6	Don_2	4125.33	4018.33	3909.33	3208.33	1397.33	-3.66667
7	Don_3	3554.33	3549.33	3269.33	2648.33	1082.33	-18.6667
8	Don_3	3300.33	3984.33	3469.33	3238.33	1199.33	-6.66667
9	Don_3	3303.33	3170.33	3337.33	3000.33	1633.33	-12.6667
	Model	Estimate	StandardError	CI.Lower	CI.Upper	GoF
Don_1	4pLL	3.356542	0.15643	2.399842	4.694632	0.973
Don_2	4pLL	2.553345	0.129022	1.936108	3.36736	0.985
Don_3	4pLL	4.363469	0.136049	3.259168	5.841938	0.975

## Sheet: INAH
SampleID	Donor	control_1	1mM	3.16mM	10mM	31.6mM	100mM
1	Don_1	113109	108491	111993	80237	49601	18603
2	Don_1	112275	108541	111977	79511	48977	18053
3	Don_1	110499	111255	111739	80819	49181	18099
1	Don_2	3911	4379	3558	2682	1264	211
2	Don_2	4002	4465	3446	2696	1199	178
3	Don_2	4000	4521	3430	2737	1185	189
4	Don_3	2674	3954	3656	2949	1138	359
5	Don_3	3883	3707	3394	2777	1096	167
6	Don_3	3860	3765	3429	2753	1113	161
7	Don_4	3725	4160	1664	3063	520	152
8	Don_4	3651	4119	1607	3045	519	169
9	Don_4	3644	4092	1590	3020	512	166
	Model	Estimate	StandardError	CI.Lower	CI.Upper	GoF
Don_1	BC	8.378557				0.993
Don_2	BC	5.271172				0.992
Don_3	4pLL	9.335815	0.149194	6.779259	12.856486	0.962
Don_4	4pLL	15.081272	0.7651	2.922614	77.822373	0.744

## Sheet: LAB
SampleID	Donor	control_1	0.00316mM	0.01mM	0.0316mM	0.1mM	0.316mM
1	Don_1	41247.3	41197.3	33165.3	36277.3	21491.3	399.333
2	Don_1	40328.3	37666.3	32461.3	34775.3	21041.3	173.333
3	Don_1	39905.3	39201.3	33549.3	33978.3	21064.3	80.3333
4	Don_2	56824.3	38035.3	52626.3	51918.3	41018.3	1468.33
5	Don_2	57276.3	38571.3	52922.3	52504.3	41077.3	378.333
6	Don_2	57612.3	38435.3	53722.3	52026.3	41325.3	258.333
1	Don_3	2783	2674	2265	3146	694	-176
2	Don_3	4624	2747	4240	3344	776	207
3	Don_3	2743	4566	3336	3883	727	247
4	Don_4	4389	2003	3954	2351	766	-173
5	Don_4	2081	3825	3351	2362	1439	71
6	Don_4	2328	3133	3241	2410	1450	103
7	Don_5	3421	2917	3388	3264	1785	55
8	Don_5	4668	3200	1964	1965	1406	72
9	Don_5	3192	3098	3219	3170	1357	66
	Model	Estimate	StandardError	CI.Lower	CI.Upper	GoF
Don_1	4pLL	0.03473	0.157959	0.024749	0.048734	0.978
Don_2	4pLL	0.102465	0.119438	0.079309	0.132382	0.906
Don_3	4pLL	0.074125	2.009987	0.000995	5.523408	0.835
Don_4	4pLL	0.033962	0.372403	0.01528	0.075488	0.794
Don_5	4pLL	0.012692	0.485608	0.004479	0.035964	0.861

## Sheet: LEV
SampleID	Donor	control_1	0.1mM	0.316mM	1mM	3.16mM	10mM
1	Don_1	42180	40785	38848	29754	13873	455
2	Don_1	42589	40602	38698	25909	13575	214
3	Don_1	42048	40181	38740	25810	13519	165
4	Don_2	45413	35829	32439	21591	9603	374
5	Don_2	45103	35653	31894	20546	9549	228
6	Don_2	45639	35938	31929	20244	9416	164
7	Don_3	48796	48403	39748	34571	10989	445
8	Don_3	48780	46813	37292	32181	10605	260
9	Don_3	49054	46654	37460	31864	10549	227
10	Don_4	6593.67	6453.67	6021.67	2333.67	478.667	-0.333333
11	Don_4	6835.67	6825.67	5130.67	2249.67	391.667	4.66667
12	Don_4	6909.67	6602.67	6092.67	2533.67	338.667	-1.33333
13	Don_5	6363.17	6719.17	5450.17	2245.17	359.167	6.16667
14	Don_5	6420.17	6313.17	5240.17	2310.17	372.167	-1.83333
15	Don_5	6969.17	6858.17	5390.17	2278.17	376.167	10.1667
	Model	Estimate	StandardError	CI.Lower	CI.Upper	GoF
Don_1	4pLL	0.548759	0.068179	0.474106	0.635167	0.995
Don_2	4pLL	0.124792	0.094224	0.101958	0.15274	0.997
Don_3	4pLL	0.453063	0.139253	0.336085	0.610757	0.985
Don_4	4pLL	0.369593	0.064441	0.321884	0.424374	0.995
Don_5	4pLL	0.326138	0.051515	0.292023	0.364239	0.996

## Sheet: OXC
SampleID	Donor	control_1	0.001mM	0.00316mM	0.01mM	0.0316mM	0.1mM	0.316mM	1mM	3.16mM	10mM
Sample_1	Don_1	6180.17	6618.17	6404.17	6777.17	6754.17	6173.17	5056.17	1805.17	24.1667	21.1667
Sample_2	Don_1	9163.17	6850.17	7285.17	6339.17	5079.17	6311.17	4927.17	1964.17	29.1667	26.1667
Sample_3	Don_1	5716.17	6091.17	6340.17	6345.17	6247.17	5645.17	4796.17	2055.17	21.1667	8.16667
Sample_4	Don_2	4730.67	4631.67	4545.67	5047.67	4999.67	5208.67	5302.67	1602.67	18.6667	25.6667
Sample_5	Don_2	3965.67	4587.67	3920.67	4132.67	4609.67	3993.67	4874.67	1682.67	20.6667	21.6667
Sample_6	Don_2	4519.67	4161.67	3907.67	3798.67	4081.67	3580.67	5489.67	1872.67	34.6667	16.6667
Sample_7	Don_3	5481.83	5647.83	4782.83	4587.83	5601.83	4521.83	5517.83	2610.83	13.8333	1.83333
Sample_8	Don_3	6294.83	5254.83	5838.83	4750.83	5775.83	5270.83	5644.83	2906.83	23.8333	11.8333
Sample_9	Don_3	4490.83	6124.83	5758.83	5298.83	5535.83	4208.83	4772.83	2141.83	17.8333	2.83333
Sample_10	Don_4	4235.67	3819.67	4415.67	4800.67	4126.67	4001.67	3670.67	1733.67	37.6667	-1.33333
Sample_11	Don_4	4168.67	3753.67	3891.67	3859.67	5200.67	3490.67	3665.67	2054.67	50.6667	1.66667
Sample_12	Don_4	4252.67	3399.67	4128.67	3671.67	4414.67	4891.67	4546.67	1704.67	-4.33333	-3.33333
Sample_13	Don_5	6454.83	6517.83	6515.83	6032.83	6729.83	5877.83	6287.83	3722.83	41.8333	-1.16667
Sample_14	Don_5	5963.83	6151.83	6200.83	6193.83	6182.83	5231.83	2945.83	56.8333	57.8333	-0.166667
Sample_15	Don_5	5761.83	5745.83	6139.83	5362.83	5691.83	5703.83	3326.83	70.8333	58.8333	-1.16667
	Model	Estimate	StandardError	CI.Lower	CI.Upper	GoF
Don_1	4pLL	0.255894	0.213531	0.164983	0.3969	0.948
Don_2	BC	0.892626				0.96
Don_3	4pLL	0.789103	0.934136	0.115671	5.38321	0.952
Don_4	4pLL	0.587911	0.24004	0.358944	0.962933	0.949
Don_5	4pLL	0.219744	0.248252	0.131917	0.366043	0.914

## Sheet: SPB
SampleID	Donor	control_1	1mM	3.16mM	10mM	31.6mM	100mM
Sample_1	Don_1	9087	9837	7224	5548	84	135
Sample_2	Don_1	9571	11237	7823	5760	83	144
Sample_3	Don_1	9462	10373	7506	5756	99	134
Sample_4	Don_2	8745	8669	7370	5883	113	127
Sample_5	Don_2	9050	5517	7271	5600	130	202
Sample_6	Don_2	8869	9197	6866	5807	123	-135
Sample_7	Don_3	4296	4227	3720	2930	177	146
Sample_8	Don_3	4294	4356	3465	2895	134	168
Sample_9	Don_3	4091	4399	3341	2729	178	142
	Model	Estimate	StandardError	CI.Lower	CI.Upper	GoF
Don_1	4pLL	4.912838	0.222118	3.050958	7.910949	0.961
Don_2	4pLL	8.813932	0.145198	6.455389	12.034193	0.947
Don_3	4pLL	8.278012	0.116955	6.441488	10.638143	0.977

## Sheet: VITC
SampleID	Donor	control_1	0.316mM	1mM	3.16mM	10mM	31.6mM
Sample_1	Don_1	24059	11682	19666	215	93	395
Sample_2	Don_1	23307	13623	22480	-315	61	536
Sample_3	Don_1	23151	13716	21673	289	73	501
Sample_4	Don_2	24014	19904	20274	8219	205	2746
Sample_5	Don_2	23430	19271	20043	8605	302	1947
Sample_6	Don_2	30577	18034	21949	9826	128	2535
Sample_7	Don_3	13741	17942	11725	2604	90	693
Sample_8	Don_3	13751	17762	11783	2671	88	695
Sample_9	Don_3	13683	17733	12047	2821	80	681
	Model	Estimate	StandardError	CI.Lower	CI.Upper	GoF
Don_1	4pLL	1.764353	0.689854	0.401798	7.747527	0.895
Don_2	4pLL	1.498363	0.33683	0.727563	3.085771	0.931
Don_3	BC	1.080519				0.998

[truncated: 3 more sheets: VPA, SubstanceOverview, MixtureData]
